# Supplementary material for: Mitochondria-Targeted Nitronyl Nitroxide Radical Nanoparticles for Protection against Radiation-Induced Damage with Antioxidant Effects
Source: Cancers (Basel). 2024 Jan 13;16(2):351. doi: 10.3390/cancers16020351 (PMC10814804; doi:10.3390/cancers16020351)
Supplement: Supplementary file 1 [file cancers-16-00351-s001.zip]

Archive with 1 entries (1 files):
- cancers-2817926-supplementary.pdf
